# Supplementary material for: Improvement of Free Fatty Acid Secretory Productivity in Aspergillus oryzae by Comprehensive Analysis on Time-Series Gene Expression
Source: Front Microbiol. 2021 Apr 9;12:605095. doi: 10.3389/fmicb.2021.605095 (PMC8062725; doi:10.3389/fmicb.2021.605095)
Supplement: Supplementary file 3 [file Table_1.XLSX]

## Sheet: Gene List
Supplementary Table S1. The manually curated list of FFA biosynthesis and degradation genes in Aspergillus oryzae selected for this study.
Biosynthesis genes
ID	Reaction	COG	BLASTP NR	Annotation	Overexpression
AO090023000205	1	C	probable ATP citrate lyase subunit 2 [Neurospora crassa]	ATP-citrate lyase	Yes
AO090023000206	1	C	hypothetical protein [Neurospora crassa]	ATP-citrate lyase	Yes
AO090011000838	2	I	acetyl-CoA carboxylase (EC 6.4.1.2) - Emericella nidulans	Acetyl-CoA carboxylase	Yes
AO090124000083	3	I	fatty acid synthase, alpha subunit [Emericella nidulans]	3-oxoacyl-[acyl-carrier protein] reductase	Yes
AO090124000084	3	I	fatty acid synthase, beta subunit [Emericella nidulans]	Enoyl reductase domain of yeast-type FAS1	Yes
AO090012000721	4	IO	hypothetical protein [Neurospora crassa]	Palmitoyl protein thioesterase	Yes
AO090009000582	5	I	isopenicillin N-CoA synthetase [Acremonium chrysogenum]	Very long-chain acyl-CoA synthetase/fatty acid transporter
AO090005001575	5	I	fatty acid transport protein - fungus (Cochliobolus heterostrophus)	Very long-chain acyl-CoA synthetase/fatty acid transporter
AO090005001021	6	I	long chain polyunsaturated fatty acid elongation enzyme [Isochrysis galbana]	Long chain fatty acid elongase	Yes
AO090003000572	6	I	hypothetical protein [Neurospora crassa]	Fatty acyl-CoA elongase/Polyunsaturated fatty acid specific elongation enzyme
AO090023000166	6	I	putative long chain fatty acid elongation enzyme [Oryza sativa (japonica cultivar-group)]	Long chain fatty acid elongase
AO090023000190	6	I	integral membrane protein, GNS1/SUR4 family, putative [Plasmodium falciparum 3D7]	Long chain fatty acid elongase
AO090102000393	6	I	hypothetical protein [Neurospora crassa]	Fatty acyl-CoA elongase/Polyunsaturated fatty acid specific elongation enzyme	Yes
AO090026000492	6	I	microsomal beta-keto-reductase; Ybr159wp [Saccharomyces cerevisiae]	17 beta-hydroxysteroid dehydrogenase type 3, HSD17B3	Yes
AO090005000456	7	I	stearic acid desaturase [Emericella nidulans]	stearic acid desaturase [Emericella nidulans]	Yes
AO090023000893	7	I	hypothetical protein [Neurospora crassa]	Fatty acid desaturase	Yes
AO090026000799	7	I	stearic acid desaturase [Emericella nidulans]	Fatty acid desaturase
AO090701000830	7	I	unnamed protein product [Podospora anserina]	Delta 6-fatty acid desaturase/delta-8 sphingolipid desaturase
AO090011000488	7	I	unnamed protein product [Podospora anserina]	Delta 6-fatty acid desaturase/delta-8 sphingolipid desaturase	Yes
AO090103000137	7	I	unnamed protein product [Podospora anserina]	Delta 6-fatty acid desaturase/delta-8 sphingolipid desaturase
AO090103000283	7	I	stearoyl-CoA 9-desaturase (EC 1.14.19.1) [similarity] - Ajellomyces capsulata	gi|21262990|gb|AAM44826.1|AF510861_1?stearic?acid?desaturase?[Emericella?nidulans]
AO090010000714	7	I	hypothetical protein [Neurospora crassa]	Fatty acid desaturase
AO090001000224	7	X	oleate delta-12 desaturase [Aspergillus flavus]	gi|30721845|gb|AAP33789.1|?oleate?delta-12?desaturase?[Aspergillus?flavus]	Yes
AO090102000339	7	I	fatty acid desaturase [Aspergillus oryzae]		Yes
AO090003000514	8	I	unnamed protein product [Podospora anserina]	Lecithin:cholesterol acyltransferase (LCAT)/Acyl-ceramide synthase
AO090026000845	8	I	hypothetical protein [Neurospora crassa]	Acyl-CoA:diacylglycerol acyltransferase (DGAT)
AO090011000863	8	I	hypothetical protein [Neurospora crassa]	Sterol O-acyltransferase/Diacylglycerol O-acyltransferase	Yes
AO090005000837	9	I	hypothetical protein [Neurospora crassa]	Esterase/lipase
AO090001000143	9	I	Lipase precursor (Triacylglycerol lipase)	Predicted lipase
AO090026000395	9	I	related to hormone-sensitive lipase [Neurospora crassa]	Hormone-sensitive lipase HSL
AO090012000766	9	I	hypothetical protein [Neurospora crassa]	Carboxylesterase type B
AO090701000644	9	I	lipase [Aspergillus parasiticus]	gi|1772352|dbj|BAA12912.1| diacylglycerol lipase [Aspergillus oryzae]	Yes
AO090120000164	9	X	hypothetical protein [Neurospora crassa]	gi|32417226|ref|XP_329091.1| hypothetical protein [Neurospora crassa]
AO090003001432	9	X	secretory lipase 4; Lip4; LIP [Candida albicans]	secretory lipase 4; Lip4; LIP [Candida albicans]
AO090103000036	9	T	hypothetical protein [Neurospora crassa]	Acetylcholinesterase/Butyrylcholinesterase
AO090011000353	9
AO090701000542	9	T	hypothetical protein [Neurospora crassa]	Acetylcholinesterase/Butyrylcholinesterase
AO090102000588	9	V	putative esterase [Schizosaccharomyces pombe]	Arylacetamide deacetylase
Degradation genes
ID	Reaction	COG	BLASTP NR	Annotation	Overexpression
AO090009000113		I	hypothetical protein [Burkholderia fungorum]	3-hydroxyacyl-CoA dehydrogenase
AO090009000596		I	hypothetical protein [Neurospora crassa]	Acyl-CoA dehydrogenases
AO090005000090		I	hypothetical protein [Neurospora crassa]	3-oxoacyl CoA thiolase
AO090005000479		I	acyl-CoA oxidase like protein [Arabidopsis thaliana]	Acyl-CoA oxidase
AO090005000482		I	conserved hypothetical protein [Neurospora crassa]	Very-long-chain acyl-CoA dehydrogenase
AO090005000494		I	hypothetical protein [Neurospora crassa]	Acyl-CoA dehydrogenases
AO090005000521		I	hypothetical protein [Neurospora crassa]	Acyl-CoA dehydrogenases
AO090005001248		I	hypothetical protein [Neurospora crassa]	Short-chain acyl-CoA dehydrogenase
AO090001000295		I	carnitine acetyl transferase [Aspergillus fumigatus]	Carnitine O-acyltransferase CPT2/YAT1
AO090003001121		I	hypothetical protein [Neurospora crassa]	3-oxoacyl CoA thiolase
AO090023000711		I	hypothetical protein [Neurospora crassa]	Acyl-CoA dehydrogenases
AO090026000404		I	hypothetical protein [Neurospora crassa]	Carnitine O-acyltransferase CRAT
AO090026000411		I	hypothetical protein [Neurospora crassa]	3-hydroxyacyl-CoA dehydrogenase
AO090026000443		I	putative 3-hydroxyacyl-CoA dehydrogenase [Streptomyces avermitilis MA-4680]	3-hydroxyacyl-CoA dehydrogenase
AO090026000515		I	hypothetical protein [Neurospora crassa]	gi|10129973|gb|AAG13457.1|AF166491_1 putative 3-ketoacyl-CoA thiolase [Aspergillus oryzae]
AO090012000150		I	hypothetical protein [Neurospora crassa]	Acyl-CoA dehydrogenases
AO090012000715		I	hypothetical protein [Neurospora crassa]	3-oxoacyl CoA thiolase
AO090102000172		I	hypothetical protein [Neurospora crassa]	Acyl-CoA dehydrogenases
AO090102000633		I	related to long-chain-fatty-acid--CoA ligase FAA2 [Neurospora crassa]	Long-chain acyl-CoA synthetases (AMP-forming)
AO090011000536		I	hypothetical protein [Neurospora crassa]	Enoyl-CoA hydratase
AO090011000537		I	hypothetical protein [Neurospora crassa]	Enoyl-CoA hydratase/carnithine racemase
AO090011000642		I	hypothetical protein [Neurospora crassa]	Acyl-CoA synthetase
AO090103000106		I	nitroalkane oxidase [Fusarium oxysporum]	Acyl-CoA dehydrogenases
AO090103000436		IQR	short-chain alcohol dehydrogenase [Aspergillus parasiticus]	Dehydrogenases with different specificities (related to short-chain alcohol dehydrogenases)
AO090001000629		X	hypothetical protein [Neurospora crassa]	gi|32416572|ref|XP_328764.1| hypothetical protein [Neurospora crassa]
The list was constructed using annotation and functional analysis results of A. oryzae genes from Machida et al. (2005), Aspergillus genome database (AspGD) website [http://www.aspgd.org/], Vongsangnak et al. (2008), Tamano et al. (2013) and Tamano et al. (2015). Yellow highlighted rows indicate the differentially expressed genes found in the main analysis of this study. The overexpression column…
