# Supplementary material for: Improvement of Free Fatty Acid Secretory Productivity in Aspergillus oryzae by Comprehensive Analysis on Time-Series Gene Expression
Source: Front Microbiol. 2021 Apr 9;12:605095. doi: 10.3389/fmicb.2021.605095 (PMC8062725; doi:10.3389/fmicb.2021.605095)
Supplement: Supplementary file 5 [file Table_3.XLSX]

## Sheet: Counts
Supplementary Table S3. The number of differentially expressed genes found by baySeq, edgeR and DESeq2 algorithms for each contrast category and test.
All Genes
	Contrasts
Method	Strain		Strain x Time		STPT														SIT				TIT
					T48hr		T72hr		T96hr		T120hr		T144hr		T168hr		Intersection		S(early)		S(late)		T(control)		T(faaA)
baySeq	265		48		5564		5708		4690		6245		5322		5689		1450		229		412		1381		1101
edgeR	605		8752		271		185		78		11711		110		150		7		11918		642		11962		2507
DESeq2	1482		0		0		0		0		0		0		0		0		1434		1169		3306		3543
Fatty Acid Genes
	Contrasts
Method	Strain		Strain x Time		STPT														SIT				TIT
					T48hr		T72hr		T96hr		T120hr		T144hr		T168hr		Intersection		S(early)		S(late)		T(control)		T(faaA)
	+	-	+	-	+	-	+	-	+	-	+	-	+	-	+	-	+	-	+	-	+	-	+	-	+	-
baySeq	13	3	1	0	27	17	25	16	23	16	29	17	24	18	25	16	16	9	2	5	5	4	4	4	3	5
edgeR	11	5	22	11	2	1	1	2	0	1	37	24	1	2	4	2	0	0	37	25	12	6	38	25	8	8
DESeq2	16	7	0	0	0	0	0	0	0	0	0	0	0	0	0	0	0	0	13	10	13	9	13	10	10	11
All	11	3	0	0	0	0	0	0	0	0	0	0	0	0	0	0	0	0	2	5	5	3	4	4	3	5
All genes (upper row) or only genes related to fatty acid metabolism (lower row) were tested by the respective algorithms.
+ and - denote expression-induced and expression-reduced genes, respectively.
