# Supplementary material for: Improvement of Free Fatty Acid Secretory Productivity in Aspergillus oryzae by Comprehensive Analysis on Time-Series Gene Expression
Source: Front Microbiol. 2021 Apr 9;12:605095. doi: 10.3389/fmicb.2021.605095 (PMC8062725; doi:10.3389/fmicb.2021.605095)
Supplement: Supplementary file 6 [file Table_4.XLSX]

## Sheet: Mann-Whitney p-values
Supplementary Table S4. Mann-Whitney test results which compared the ranks of the differentially expressed genes with the ranks in the full data set.
Method	Contrast
	Strain	Strain x Time	STPT						SIT
			T48hr	T72hr	T96hr	T120hr	T144hr	T168hr	S(early)	S(late)
baySeq	6.76785e-84	0.711736	4.20849e-90	4.2396e-132	3.87309e-169	8.83885e-130	4.15427e-175	4.2396e-132	1.32377e-93	1.28431e-23
edgeR	1.06614e-216	0.497194	1.35449e-143	2.06756e-103	9.44155e-47	0.99955	1.47653e-65	3.61533e-85	0.579167	0.497194
DESeq2	1.32179e-130	NA	NA	NA	NA	NA	NA	NA	0.997539	0.672211
The FDR corrected p-values are shown, and those under 0.05 are highlighted with a yellow background.
