# Supplementary material for: Improvement of Free Fatty Acid Secretory Productivity in Aspergillus oryzae by Comprehensive Analysis on Time-Series Gene Expression
Source: Front Microbiol. 2021 Apr 9;12:605095. doi: 10.3389/fmicb.2021.605095 (PMC8062725; doi:10.3389/fmicb.2021.605095)
Supplement: Supplementary file 7 [file Table_5.XLSX]

## Sheet: COG composition
Supplementary Table S5. The number of genes with COG annotations found in the results of each test, sorted by the number of genes in the full data set.															COG Key
COG ID	Full Data	Contrast													NC	No COG
		STPT						Strain	Strain x Time	SIT		TIT			Other	Combination of COGs with less than 15 genes
		T48hr	T72hr	T96hr	T120hr	T144hr	T168hr			S(early)	S(late)	T(control)	T(faaA)
NC	8492	3688	3710	3012	4130	3471	3726	167	32	140	285	887	653		D	Cell cycle control, cell division, chromosome partitioning
R	361	190	190	165	221	183	195	12	NA	11	15	51	39		M	Cell wall/membrane/envelope biogenesis
E	347	192	187	157	198	179	178	6	2	12	8	77	67		N	Cell motility
Other	328	187	198	163	207	179	177	7	1	8	11	35	36		O	Post-translational modification, protein turnover, and chaperones
G	318	146	154	130	163	160	151	6	5	8	8	58	35		T	Signal transduction mechanisms
C	195	108	113	102	118	101	115	7	1	9	6	22	36		U	Intracellular trafficking, secretion, and vesicular transport
Q	194	63	71	59	72	72	74	6	NA	6	10	38	27		V	Defense mechanisms
J	184	127	123	95	126	102	142	3	NA	2	2	13	14		W	Extracellular structures
O	176	112	126	104	121	126	121	4	NA	1	8	11	8		Y	Nuclear structure
P	156	94	95	84	89	84	81	9	1	9	10	27	25		Z	Cytoskeleton
I	142	64	77	63	79	67	82	8	1	3	8	14	20
S	124	56	66	53	76	50	66	1	NA	1	4	21	16		A	RNA processing and modification
H	95	46	51	39	60	49	42	NA	NA	1	2	10	11		B	Chromatin structure and dynamics
I|Q|R	82	22	32	23	28	28	35	2	NA	1	3	10	13		J	Translation, ribosomal structure and biogenesis
C|E|R	76	30	37	36	40	34	40	1	1	1	4	6	15		K	Transcription
C|H	70	33	28	32	28	21	22	3	2	3	2	9	13		L	Replication, recombination and repair
L	66	25	29	21	49	33	36	1	NA	1	1	4	2
C|R	65	30	33	30	31	30	27	1	NA	1	1	5	6		C	Energy production and conversion
F	61	40	41	34	35	36	39	1	NA	1	3	7	5		E	Amino acid transport and metabolism
K	57	31	38	31	38	30	34	NA	NA	NA	NA	4	NA		F	Nucleotide transport and metabolism
I|M|Q|R	54	21	26	19	21	18	22	2	NA	NA	1	6	6		G	Carbohydrate transport and metabolism
U	45	28	28	22	30	29	30	NA	NA	NA	1	2	1		H	Coenzyme transport and metabolism
M	42	24	18	18	20	16	23	1	NA	NA	1	5	3		I	Lipid transport and metabolism
G|M	41	18	21	17	20	17	20	1	NA	NA	1	1	5		P	Inorganic ion transport and metabolism
K|L|R|T	41	18	25	19	27	24	28	NA	NA	NA	1	3	3		Q	Secondary metabolites biosynthesis, transport, and catabolism
I|Q	39	12	22	19	25	16	21	1	NA	1	1	7	4
E|H	26	9	13	11	18	17	12	NA	NA	NA	2	6	12		R	General function prediction only
Z	25	15	18	14	20	21	15	NA	NA	NA	2	3	NA		S	Function unknown
E|K	22	14	13	10	11	10	8	NA	NA	1	NA	7	6
T	20	10	13	12	13	13	7	NA	NA	NA	NA	NA	2
E|R	19	10	10	10	9	10	11	1	1	1	NA	3	3
V	18	6	10	10	8	10	13	1	1	NA	1	2	5
D	17	8	9	8	13	10	9	NA	NA	NA	1	4	NA
K|L	17	5	7	5	9	7	9	NA	NA	NA	NA	2	1
J|K|L|R	15	11	8	8	10	6	11	NA	NA	NA	1	1	1
