# Supplementary material for: Improvement of Free Fatty Acid Secretory Productivity in Aspergillus oryzae by Comprehensive Analysis on Time-Series Gene Expression
Source: Front Microbiol. 2021 Apr 9;12:605095. doi: 10.3389/fmicb.2021.605095 (PMC8062725; doi:10.3389/fmicb.2021.605095)
Supplement: Supplementary file 8 [file Table_6.XLSX]

## Sheet: Chi-square p-values
Supplementary Table S6. The goodness of fit Chi-Square test results of COG ratios per test.
Contrast
Strain	Strain x Time	STPT						SIT		TIT
		T48hr	T72hr	T96hr	T120hr	T144hr	T168hr	S(early)	S(late)	T(control)	T(faaA)
0.00244221	0.00148682	6.92891e-10	5.85301e-11	5.85301e-11	2.12802e-08	7.22934e-11	3.76605e-11	7.71133e-05	0.26679	4.01952e-11	3.26445e-25
Low counts were removed from Strain, Strain x Time, S(early), S(late), T(control), T(faaA) for the Chi-Square test.
The FDR corrected p-values are shown, and those under 0.05 are highlighted with a yellow background.
