# Supplementary material for: Improvement of Free Fatty Acid Secretory Productivity in Aspergillus oryzae by Comprehensive Analysis on Time-Series Gene Expression
Source: Front Microbiol. 2021 Apr 9;12:605095. doi: 10.3389/fmicb.2021.605095 (PMC8062725; doi:10.3389/fmicb.2021.605095)
Supplement: Supplementary file 9 [file Table_7.XLSX]

## Sheet: Proportion test
Supplementary Table S7. The proportion test results on the ratio of COG for each contrast category and test.
Full Data + SIT		SIT		Full Data + TIT		TIT		Full Data + STPT		STPT			COG Key
COG function	P-values	COG function	P-values	COG function	P-values	COG function	P-values	COG function	P-values	COG function	P-values		NC	No COG
C	0.149238	C	0.00193894	C	0.578451	C	0.211001	C	0.857179	C	0.995156		Other	Combination of COGs with less than 15 genes
C|E|R	0.885514	C|E|R	0.0295813	C|E|R	1	C|E|R	0.229389	C|E|R	0.998781	C|E|R	0.995156
C|H	0.724353	C|H	0.147439	C|H	1	C|H	0.919948	C|H	0.857179	C|H	0.995156		D	Cell cycle control, cell division, chromosome partitioning
C|R	0.885514	C|R	0.860702	C|R	1	C|R	1	C|R	0.998781	C|R	0.995156		M	Cell wall/membrane/envelope biogenesis
D	NA	D	NA	D	NA	D	NA	D	0.998781	D	0.995156		N	Cell motility
E	0.263118	E	1.39938e-11	E	0.481238	E	1	E	0.998781	E	0.995156		O	Post-translational modification, protein turnover, and chaperones
E|H	NA	E|H	1.64427e-05	E|H	NA	E|H	0.673702	E|H	0.998781	E|H	0.995156		T	Signal transduction mechanisms
E|K	NA	E|K	0.0252312	E|K	NA	E|K	1	E|K	0.998781	E|K	0.995156		U	Intracellular trafficking, secretion, and vesicular transport
E|R	NA	E|R	0.823409	E|R	NA	E|R	1	E|R	0.998781	E|R	0.995156		V	Defense mechanisms
F	0.89864	F	0.975575	F	1	F	1	F	0.998781	F	0.995156		W	Extracellular structures
G	0.885514	G	0.0133721	G	1	G	0.919948	G	0.998781	G	0.995156		Y	Nuclear structure
G|M	NA	G|M	0.317963	G|M	NA	G|M	0.673702	G|M	0.998781	G|M	0.995156		Z	Cytoskeleton
H	0.885514	H	0.860702	H	1	H	1	H	0.998781	H	0.995156
I	0.724353	I	0.264603	I	1	I	0.673702	I	0.998781	I	0.995156		A	RNA processing and modification
I|M|Q|R	NA	I|M|Q|R	0.945221	I|M|Q|R	NA	I|M|Q|R	1	I|M|Q|R	0.998781	I|M|Q|R	0.995156		B	Chromatin structure and dynamics
I|Q	0.916316	I|Q	0.747394	I|Q	1	I|Q	1	I|Q	0.998781	I|Q	0.995156		J	Translation, ribosomal structure and biogenesis
I|Q|R	0.916316	I|Q|R	0.299533	I|Q|R	1	I|Q|R	0.937579	I|Q|R	0.857179	I|Q|R	0.995156		K	Transcription
J	0.61586	J	0.341896	J	1	J	1	J	0.00403463	J	0.995156		L	Replication, recombination and repair
J|K|L|R	NA	J|K|L|R	0.945221	J|K|L|R	NA	J|K|L|R	1	J|K|L|R	0.998781	J|K|L|R	0.995156
K	NA	K	NA	K	NA	K	NA	K	0.998781	K	0.995156		C	Energy production and conversion
K|L	NA	K|L	0.945221	K|L	NA	K|L	1	K|L	0.998781	K|L	0.995156		E	Amino acid transport and metabolism
K|L|R|T	NA	K|L|R|T	0.860702	K|L|R|T	NA	K|L|R|T	1	K|L|R|T	0.998781	K|L|R|T	0.995156		F	Nucleotide transport and metabolism
L	0.885514	L	0.264603	L	1	L	1	L	0.857179	L	0.995156		G	Carbohydrate transport and metabolism
M	NA	M	0.945221	M	NA	M	1	M	0.998781	M	0.995156		H	Coenzyme transport and metabolism
NC	0.149238	NC	9.0668e-14	NC	0.481238	NC	0.211001	NC	1.73489e-15	NC	0.995156		I	Lipid transport and metabolism
O	0.724353	O	0.0781579	O	1	O	1	O	0.00403463	O	0.995156		P	Inorganic ion transport and metabolism
other	0.89864	other	0.717879	other	1	other	0.937579	other	0.311048	other	0.995156		Q	Secondary metabolites biosynthesis, transport, and catabolism
P	0.0101878	P	0.0252312	P	1	P	1	P	0.857179	P	0.995156
Q	0.61586	Q	0.0111319	Q	1	Q	1	Q	0.776252	Q	0.995156		R	General function prediction only
R	0.61586	R	0.350382	R	1	R	1	R	0.998781	R	0.995156		S	Function unknown
S	0.885514	S	0.264603	S	1	S	1	S	0.998781	S	0.995156
T	NA	T	NA	T	NA	T	NA	T	0.998781	T	0.995156
U	NA	U	0.264603	U	NA	U	1	U	0.998781	U	0.995156
V	NA	V	0.15776	V	NA	V	0.937579	V	0.998781	V	0.995156
Z	NA	Z	NA	Z	NA	Z	NA	Z	0.998781	Z	0.995156
Each test per contrast category were tested against the full data set, and then within the contrast category.
The FDR corrected p-values are shown, and those under 0.05 are highlighted with a yellow background.
