# Supplementary material for: Improvement of Free Fatty Acid Secretory Productivity in Aspergillus oryzae by Comprehensive Analysis on Time-Series Gene Expression
Source: Front Microbiol. 2021 Apr 9;12:605095. doi: 10.3389/fmicb.2021.605095 (PMC8062725; doi:10.3389/fmicb.2021.605095)
Supplement: Supplementary file 10 [file Table_8.XLSX]

## Sheet: COG ratios for SIT
Supplementary Table S8. Proportion test results comparing the proportion of COG in strain impact tests (SIT).
COG ID	Full Data	SIT		Ratio_ Full Data	SIT			COG Key
		S(early)	S(late)		Ratio_ S(early)	Ratio_ S(late)		NC	No COG
								Other	Less than 15 genes
C	195	9	6	0.0160666	0.0393013	0.0145631
C|E|R	76	1	4	0.00626184	0.00436681	0.00970874		D	Cell cycle control, cell division, chromosome partitioning
C|H	70	3	2	0.00576749	0.0131004	0.00485437		M	Cell wall/membrane/envelope biogenesis
C|R	65	1	1	0.00535552	0.00436681	0.00242718		N	Cell motility
D	17	NA	1	0.00140068	NA	0.00242718		O	Post-translational modification, protein turnover, and chaperones
E	347	12	8	0.0285903	0.0524017	0.0194175		T	Signal transduction mechanisms
E|H	26	NA	2	0.00214221	NA	0.00485437		U	Intracellular trafficking, secretion, and vesicular transport
E|K	22	1	NA	0.00181264	0.00436681	NA		V	Defense mechanisms
E|R	19	1	NA	0.00156546	0.00436681	NA		W	Extracellular structures
F	61	1	3	0.00502595	0.00436681	0.00728155		Y	Nuclear structure
G	318	8	8	0.0262009	0.0349345	0.0194175		Z	Cytoskeleton
G|M	41	NA	1	0.0033781	NA	0.00242718
H	95	1	2	0.0078273	0.00436681	0.00485437		A	RNA processing and modification
I	142	3	8	0.0116998	0.0131004	0.0194175		B	Chromatin structure and dynamics
I|M|Q|R	54	NA	1	0.0044492	NA	0.00242718		J	Translation, ribosomal structure and biogenesis
I|Q	39	1	1	0.00321331	0.00436681	0.00242718		K	Transcription
I|Q|R	82	1	3	0.0067562	0.00436681	0.00728155		L	Replication, recombination and repair
J	184	2	2	0.0151603	0.00873362	0.00485437
J|K|L|R	15	NA	1	0.00123589	NA	0.00242718		C	Energy production and conversion
K	57	NA	NA	0.00469638	NA	NA		E	Amino acid transport and metabolism
K|L	17	NA	NA	0.00140068	NA	NA		F	Nucleotide transport and metabolism
K|L|R|T	41	NA	1	0.0033781	NA	0.00242718		G	Carbohydrate transport and metabolism
L	66	1	1	0.00543792	0.00436681	0.00242718		H	Coenzyme transport and metabolism
M	42	NA	1	0.00346049	NA	0.00242718		I	Lipid transport and metabolism
NC	8492	140	285	0.699679	0.611354	0.691748		P	Inorganic ion transport and metabolism
O	176	1	8	0.0145011	0.00436681	0.0194175		Q	Secondary metabolites biosynthesis, transport, and catabolism
Other	328	8	11	0.0270248	0.0349345	0.026699
P	156	9	10	0.0128533	0.0393013	0.0242718		R	General function prediction only
Q	194	6	10	0.0159842	0.0262009	0.0242718		S	Function unknown
R	361	11	15	0.0297438	0.0480349	0.0364078
S	124	1	4	0.0102167	0.00436681	0.00970874
T	20	NA	NA	0.00164785	NA	NA
U	45	NA	1	0.00370767	NA	0.00242718
V	18	NA	1	0.00148307	NA	0.00242718
Z	25	NA	2	0.00205982	NA	0.00485437
The number of genes in full data set and differentially expressed genes in the S(early) and S(late) SIT lists, and the ratio to each sum are shown per COG. Only the COG "P" showed the FDR corrected p-value under 0.05 in the pattern of Full Data + SIT by the proportion test as shown in Supplementary Table S7, and is highlighted with a yellow background.
