# Supplementary material for: Improvement of Free Fatty Acid Secretory Productivity in Aspergillus oryzae by Comprehensive Analysis on Time-Series Gene Expression
Source: Front Microbiol. 2021 Apr 9;12:605095. doi: 10.3389/fmicb.2021.605095 (PMC8062725; doi:10.3389/fmicb.2021.605095)
Supplement: Supplementary file 11 [file Table_9.XLSX]

## Sheet: S(early) v S(late)
Supplementary Table S9. The fold change of genes that were differentially expressed in the strain impact tests (SIT) and their gene ontology biological process terms.
Gene	SIT	T48	T72	T96	T120	T144	T168	GO:Biological Process
AO090005000141	S(early)	-3.01591	-3.03648	-1.69907	-0.726981	0.406446	0.693465	cation transport
AO090009000075	S(early)	8.01827	5.25687	2.70371	1.41177	0.396699	1.03227	oxidation-reduction process
AO090009000469	S(early)	7.22124	5.86061	3.86388	0.34256	-0.368899	0.602154	oxidation-reduction process
AO090009000516	S(early)	1.02932	1.85985	1.34298	1.60848	0.0788523	0.0699328
AO090010000744	S(early)	7.93201	6.4159	6.5906	2.96174	1.36396	-0.919799	metabolic process
AO090102000282	S(early)	3.82837	1.89532	1.93397	1.45469	0.481359	2.55141	cation transport, transmembrane transport
AO090102000375	S(early)	5.94529	4.60795	3.69899	0.283666	-0.712853	-0.752689	metabolic process
AO090103000329	S(early)	2.65923	1.8068	1.95351	2.32035	3.29891	1.9122	oxidation-reduction process, response to oxidative stress
AO090124000053	S(early)	-0.589055	-0.660691	-0.559644	-0.776932	-0.0701531	-0.107496	cation transport, calcium ion transmembrane transport
AO090003000051	S(late)	0.709623	2.20538	1.49422	2.32414	1.70867	1.60056	cation transport, calcium ion transport
AO090003000469	S(late)	1.21433	0.947795	-0.11314	-2.35529	-1.24146	-1.80135	metabolic process
AO090003000798	S(late)	2.43835	1.04333	0.895202	1.79699	2.00023	2.18039	transmembrane transport, sulfate transport, sulfate assimilation
AO090009000216	S(late)	-0.72494	-0.972728	-0.931658	-0.507339	-1.99253	-1.26506	transmembrane transport, potassium ion transmembrane transport, cation transport
AO090010000641	S(late)	3.13706	-1.65027	-1.47008	-0.738029	-3.674	-3.38251	phosphate ion transport
AO090011000910	S(late)	-0.838387	-0.791082	-0.28926	0.0379414	1.33778	1.48244	oxidation-reduction process
AO090012000848	S(late)	0.335439	0.0229852	-0.675648	-0.199334	1.63774	1.18177	metal ion transport, copper ion transport, cation transport
AO090023000590	S(late)	4.50337	-0.83887	-1.29185	-0.693524	-3.31111	-2.51206	sequestering of calcium ion, potassium ion export across plasma membrane, hyphal growth, calcium ion transmembrane transport
AO090138000098	S(late)	-3.26459	-1.49926	-3.59096	-5.44296	-2.94361	-2.60548	transmembrane transport, sulfite transport, filamentous growth of a population of unicellular organisms in response to starvation, filamentous growth of a population of unicellular organisms in response to biotic stimulus, filamentous growth, cellular response to starvation, cellular response to biotic stimulus, cellular response to abiotic stimulus
AO090701000325	S(late)	-0.457236	0.220158	-0.74566	0.675984	-2.27186	-2.65771	chromate transport
Summary statistics
	Mean(early)	3.66986	2.66735	2.20322	0.986593	0.541592	0.564605
	Mean(late)	0.705301	-0.131257	-0.671884	-0.510141	-0.875016	-0.7779
	SD(early)	3.96424	3.16856	2.45537	1.29528	1.18917	1.153
	SD(late)	2.24297	1.24607	1.38331	2.18537	2.29819	2.14237
	SE(early)	1.32141	1.05619	0.818457	0.431759	0.39639	0.384334
	SE(late)	0.64749	0.359709	0.399326	0.630863	0.663431	0.61845
