# Supplementary material for: Improvement of Free Fatty Acid Secretory Productivity in Aspergillus oryzae by Comprehensive Analysis on Time-Series Gene Expression
Source: Front Microbiol. 2021 Apr 9;12:605095. doi: 10.3389/fmicb.2021.605095 (PMC8062725; doi:10.3389/fmicb.2021.605095)
Supplement: Supplementary file 12 [file Table_10.XLSX]

## Sheet: Hypergeometric tests
Supplementary Table S10. The hypergeometric test results for comparing the gene ranks of DEGs in the FFA biosynthesis and degradation results and the gene ranks in the full data set.
	Contrast
	Strain	Strain x Time	STPT							SIT		TIT
			T48hr	T72hr	T96hr	T120hr	T144hr	T168hr	Intersection	S(early)	S(late)	T(control)	T(faaA)
Biosynthesis	8.27285e-12	0.181989	0.00478164	0.0220361	0.0132373	0.00478164	0.0220361	0.0220361	2.97447e-06	0.189799	0.0190147	0.682693	0.682693
Degradation	0.0331967	NA	0.0364482	0.078055	0.022566	0.078055	0.016515	0.078055	0.00991049	0.00107207	0.022566	0.31549	0.078055
The FDR corrected p-values are shown, and those under 0.05 are highlighted with a yellow background.
