# Supplementary material for: Improvement of Free Fatty Acid Secretory Productivity in Aspergillus oryzae by Comprehensive Analysis on Time-Series Gene Expression
Source: Front Microbiol. 2021 Apr 9;12:605095. doi: 10.3389/fmicb.2021.605095 (PMC8062725; doi:10.3389/fmicb.2021.605095)
Supplement: Supplementary file 13 [file Table_11.XLSX]

## Sheet: Table
Supplementary Table S11. Proportion of total free fatty acids that were secretory produced by A. oryzae mutants
Strain	Free fatty acids (%)
	PA	SA	OA	LA
ΔfaaA	53.7	22.3	5	18.9
AO090001000224_OE	54.5	17.5	7.5	20.5
AO090011000488_OE	53.2	14.1	12.7	20
AO090023000205&6_coOE	48.5	24.9	6.9	19.7
AO090102000393_OE	51.5	27.6	8.5	12.4
AO090026000492_OE	47.9	26.4	11.8	13.9
AO090005001021_OE	44.1	12.6	14.1	29.2
AO090012000721_OE	54.4	22.8	10.4	12.4
AO090023000893_OE	56.1	23.8	10	10.1
AO090102000339_OE	53.3	13.1	18.2	15.5
AO090011000838_OE	54.7	28.9	6.3	10.1
AO090005000456_OE	54.1	24.5	12	9.6
AO090124000083&4_coOE	47.1	19.3	9.4	24.2
AO090701000644_OE	54.1	25.5	12.9	7.4
AO090011000863_OE	56.1	32.9	6.3	4.7
